# Supplementary material for: Changes in Vascular, Lymphatic, Inflammatory, and Lipid Mediators During a 7-Month Calorie-Restricted Low-Carbohydrate, High-Fat Dietary Intervention in Women with Lipedema: A Preliminary Prospective Study
Source: Nutrients. 2026 Apr 28;18(9):1381. doi: 10.3390/nu18091381 (PMC13164597; doi:10.3390/nu18091381)
Supplement: Supplementary file 1 [file nutrients-18-01381-s001.zip]

Archive with 1 entries (1 files):
- nutrients-4231040-supplementary.pdf
